# Supplementary material for: Semaphorin-3A regulates liver sinusoidal endothelial cell porosity and promotes hepatic steatosis
Source: Nat Cardiovasc Res. 2024 Jun 14;3(6):734–53. doi: 10.1038/s44161-024-00487-z (PMC11358038; doi:10.1038/s44161-024-00487-z)
Supplement: Supplementary file 3 — Table 1 Primer sequences. Table 2 UKA PamGene data. Table 3 MTvC PamGene data. Table 4 Statistical source data for Supplementary Fig. 3. [file 44161_2024_487_MOESM3_ESM.xlsx]

## Sheet: Suppl. Data Table 1
	Suppl. Data Table 1: Primer List
	The following primers (MWG Eurofins or Eurogentec) were used for mouse tissues:
		Forward primer	Reverse primer		UniProt Reference
	Rplp0	GATGCCCAGGGAAGACA	ACAATGAAGCATTTTGGATAATCA		https://www.uniprot.org/uniprotkb/P14869/entry
	Sema3a	TCCGCCAAATGTTTTACTGG	ATCAGTGGGTGCCTTACCAA		https://www.uniprot.org/uniprotkb/O08665/entry
	Sema3a	GGATGGGTCCTCATGCTCAC	TGGTGCTGCAAGTCAGAGCAG		https://www.uniprot.org/uniprotkb/O08665/entry
	Sema3b	ACCTGAGCTTGCTGTGGAGT	CAAGGCTTCATAACAGCAGGT		https://www.uniprot.org/uniprotkb/Q62177/entry
	Sema3c	ATATCCTCGCCCAGGAACTT	GGGAAGTCCTTGGTGGTTC		https://www.uniprot.org/uniprotkb/Q62181/entry
	Sema3d	CTGTGCCTGGGATGGAAAT	TTACATCCTGGCGTCTAGCTC		https://www.uniprot.org/uniprotkb/Q8BH34/entry
	Sema3e	GGGGCAGATGTCCTTTTGA	GTAGAGTCCAGCAAACAGCTCA		https://www.uniprot.org/uniprotkb/P70275/entry
	Sema3f	GAAGGAGGAACGCGGAAG	AGGCAGTGACAAGCATCGT		https://www.uniprot.org/uniprotkb/O88632/entry
	Sema3g	CCTGAAGAGGTGGTTTTGGA	ATCTCAGTGATGGGCGTTG		https://www.uniprot.org/uniprotkb/Q4LFA9/entry
	Nrp1	ACAGTGGCACAGGTGATGACTTC	CTCCCAGTGGCAGAATGTCTTG		https://www.uniprot.org/uniprotkb/P97333/entry
	Nrp2	ATGGCTGGACACCCAATTT	ATGGTTAGGAAGCGCAGGT		https://www.uniprot.org/uniprotkb/O35375/entry
	Pparg1	TGAAAGAAGCGGTGAACCACTG	TGGCATCTCTGTGTCCAACCATG		https://www.uniprot.org/uniprotkb/P37238/entry
	Pparg2	GTTTTATGCTGTTATGGGTG	GTAATTTCTTGTGAAGTGCTCATAG		https://www.uniprot.org/uniprotkb/P37238/entry
	Cd36	ATGGGCTGTGATCGGAACTG	TTTGCCACGTCATCTGGGTTT		https://www.uniprot.org/uniprotkb/Q08857/entry
	Fabp1	GTGGTCCGCAATGAGTTCAC	GTATTGGTGATTGTGTCTCC		https://www.uniprot.org/uniprotkb/P12710/entry
	Fabp4	CCGCAGACGACAGGA	CTCATGCCCTTTCATAAACT		https://www.uniprot.org/uniprotkb/P04117/entry
	Slc27a2/Fatp2	ACTGCTCAAACTGGGCTGTC	TGGAAGAACCTCCTCCACAG		https://www.uniprot.org/uniprotkb/O35488/entry
	Slc27a5/Fatp5	ACTCTGTACGGAGCTCTGGG	GAGCTGTGGCCAAGGTAGAA		https://www.uniprot.org/uniprotkb/Q4LDG0/entry
	Ldlr	ACCCCTCAAGACAGATGGTC	CAGCCCAGCTTTGCTCTTAT		https://www.uniprot.org/uniprotkb/P35951/entry
	Srebf1	GGAGCCATGGATTGCACATT	GGCCCGGGAAGTCACTGT		https://www.uniprot.org/uniprotkb/Q9WTN3/entry
	Fasn	AAGCCGTTGGGAGTGAAAGT	CAATCTGGATGGCAGTGAGG		https://www.uniprot.org/uniprotkb/A0A0U1RNJ1/entry
	Scd1	TGGGTTGGCTGCTTGTG	GCGTGGGCAGGATGAAG		https://www.uniprot.org/uniprotkb/P13516/entry
	Ppara	TATTCGGCTGAAGCTGGTGTAC	CTGGCATTTGTTCCGGTTCT		https://www.uniprot.org/uniprotkb/P23204/entry
	Accac/Acc1	CCTCCGTCAGCTCAGATACA	TTTACTAGGTGCAAGCCAGACA		https://www.uniprot.org/uniprotkb/Q5SWU9/entry
	Acs/Acsl1	GAAGCCACCATGTGACCTCT	TTTGAGAGAAGAGGCCGATG		https://www.uniprot.org/uniprotkb/P41216/entry
	Cpt1a	CTCAGTGGGAGCGACTCTTCA	GGCCTCTGTGGTACACGACAA		https://www.uniprot.org/uniprotkb/P97742/entry
	ApoB	GCTCAACTCAGGTTACCGTGA	AGGGTGTACTGGCAAGTTTGG		https://www.uniprot.org/uniprotkb/E9Q414/entry
	Mttp	AATGCGGGTCAACAGAGAGG	CTGGCTCGTTTTCATAGGAGTAG		https://www.uniprot.org/uniprotkb/O08601/entry
	Hprt1	GCT GGT GAA AAG GAC CT	CAC AGG ACT AGA ACA CCT		https://www.uniprot.org/uniprotkb/P00493/entry
	Plxna1	ACGAGTGCCTTTTCCACATCC	TGCCATTCCACACAACCGAC		https://www.uniprot.org/uniprotkb/P70206/entry
	Plxna2	TGTGCTCCCGAAGAGACAAATG	CACCTCAGTCAGATTCCCAAAGG		https://www.uniprot.org/uniprotkb/P70207/entry
	Plxna3	GCATCATCAATGGAAGCACCTC	GCAAGAAGCCAAACTCGTCAGG		https://www.uniprot.org/uniprotkb/P70208/entry
	Plxna4	GTGAACAACTCCACTGTCTCCA	GCTTTCCAGGTCAGGGGTGA		https://www.uniprot.org/uniprotkb/Q80UG2/entry
	Plxnd1	TGGTGGCGGTGTTGGACA	TGGTCAGTGGGTGCTGCA		https://www.uniprot.org/uniprotkb/Q3UH93/entry
	The following primers (MWG Eurofins or Eurogentec) were used for human cells:
		Forward primer	Reverse primer		UniProt Reference
	HPRT1	TGACACTGGCAAAACAATGCA	GGTCCTTTTCACCAGCAAGCT		https://www.uniprot.org/uniprotkb/P00492/entry
	GAPDH	CCTGTTCGACAGTCAGCCG	CGACCAAATCCGTTGACTCC		https://www.uniprot.org/uniprotkb/P04406/entry
	SEMA3A	TGTTGGAGCAAAGGATCACA	TCTTTTCCAGCCCACTTGCA		https://www.uniprot.org/uniprotkb/Q14563/entry
	SEMA3B	ACATTGGTACTGAGTGCATGAAC	GCCATCCTCTATCCTTCCTGG		https://www.uniprot.org/uniprotkb/Q13214/entry
	SEMA3C	TTTGCGTGTTGGTTGGAGTAT	TCCTGTAGTCTAAAGGATGGTGG		https://www.uniprot.org/uniprotkb/Q99985/entry
	SEMA3D	TCAGAGCACTACTGGCTCAAT	ATCGGAGGTACTGCCTTCTTG		https://www.uniprot.org/uniprotkb/O95025/entry
	SEMA3E	AGGCAGGGACCTTGTATATTCC	TGTACTCGGCCAGTGTATCTC		https://www.uniprot.org/uniprotkb/O15041/entry
	SEMA3F	AACACAACCGACTACCGAATC	GGCTGCCCAGTGTATAATGA		https://www.uniprot.org/uniprotkb/Q13275/entry
	SEMA3G	CTCTGCGTTCCGACTCTGAC	CTGACAGTGACATGGTTCGAG		https://www.uniprot.org/uniprotkb/Q9NS98/entry
	NRP1	AGTGGAGTGATAAAGTCCCCCG	ATGGAGAGAATGCCCGATGAG		https://www.uniprot.org/uniprotkb/O14786/entry
	NRP2	CCCTCACTTTGAAATCGAGAAGC	CTGCGGATTCACTGTCCCC		https://www.uniprot.org/uniprotkb/O60462/entry
	PLXNA1	CGGGTGGTGAAACTCTACCTAAAG	GGATGTTCTGTGGGTTGTCAATG		https://www.uniprot.org/uniprotkb/Q9UIW2/entry
	PLXNA2	GATTCCAGTCGGGGAGGTAAAG	CACCACCCACACTCAAACTTCC		https://www.uniprot.org/uniprotkb/O75051/entry
	PLXNA3	GACAGCGAGTGCCAGTTTGTAAG	GTGCTTCCATTGATGATGCTCC		https://www.uniprot.org/uniprotkb/P51805/entry
	PLXNA4	GGTTTTAGCAGTGGCAACTTTGTC	GATTTCATTTTCCGCTTCTGGC		https://www.uniprot.org/uniprotkb/Q9HCM2/entry
	PLXNAD1	GTGCTCGACAGCGTGGT	GAGCAGCTCCACAGTCCAG		https://www.uniprot.org/uniprotkb/Q9Y4D7/entry

## Sheet: Suppl. Data Table 2
	Suppl. Data Table 2: UKA_STK_01_Cmb_S3A vs control
	Kinase Uniprot ID	Kinase Name	Kinase Group	Kinase Family	Mean Specificity Score	Mean Significance Score	Mean Final Score	Median Final score	Mean Kinase Statistic	Median Kinase Statistic	SD Kinase Statitistic	Mean peptide set size
	P17252	PKC[alpha]	AGC	PKC	2.55441	2.2119	4.76631	4.79588	0.947945	0.932912	0.0328798	27.3333
	Q13237	PKG2	AGC	PKG	2.64596	2.02929	4.67525	4.79588	0.945552	0.952422	0.0278541	35.7778
	P17612	PKA[alpha]	AGC	PKA	2.69897	1.88649	4.58546	4.4437	0.865356	0.871425	0.020961	52.2222
	Q13976	PKG1	AGC	PKG	2.57906	1.82947	4.40853	4.4437	0.934223	0.933026	0.0537818	39.3333
	P51817	PRKX	AGC	PKA	2.26607	1.80386	4.06993	4.39794	0.892547	0.900011	0.0496129	32
	Q9P1W9	Pim2	CAMK	PIM	1.9852	2.02821	4.0134	4.25181	0.807305	0.809006	0.0484221	37.1111
	Q9UBS0	p70S6K[beta]	AGC	RSK	2.09533	2.08974	4.18507	4.05552	0.975849	0.965238	0.0763375	24
	P11309	Pim1	CAMK	PIM	1.82675	1.85304	3.67979	3.66555	0.737006	0.732427	0.0115016	59.5556
	Q86V86	Pim3	CAMK	PIM	1.63685	1.80847	3.44532	3.54061	0.7313	0.729693	0.010575	56.8889
	Q05655	PKC[delta]	AGC	PKC	1.27757	2.2119	3.48947	3.31876	0.82576	0.792242	0.0619768	22.2222
	P31751	Akt2/PKB[beta]	AGC	AKT	1.43804	1.74984	3.18788	3.25181	0.823862	0.836908	0.0330378	25.7778
	P05129	PKC[gamma]	AGC	PKC	0.929482	2.2119	3.14138	3.15739	0.824293	0.83375	0.038895	13.8889
	Q02156	PKC[epsilon]	AGC	PKC	0.80617	2.12543	2.9316	2.92959	0.737601	0.766338	0.0905397	18.6667
	O75116	ROCK2	AGC	DMPK	0.740989	2.25391	2.9949	2.92959	0.9062	0.873026	0.109047	4.4
	Q15139	PKD1	CAMK	PKD	0.681366	2.2119	2.89326	2.89963	0.870419	0.870419	0	5
	Q04759	PKC[theta]	AGC	PKC	0.670585	2.2119	2.88248	2.84649	0.711256	0.727165	0.0455257	20
	O15111	IKK[alpha]	Other	IKK	1.14526	1.66957	2.81483	2.73142	1.18863	1.13433	0.0814469	3.66667
	P31749	Akt1/PKB[alpha]	AGC	AKT	1.07598	1.74984	2.82582	2.70333	0.775383	0.79328	0.0568645	25.6667
	P24723	PKC[eta]	AGC	PKC	0.584604	2.2119	2.7965	2.66075	0.689785	0.758347	0.130041	12.7778
	Q9HBY8	SGK2	AGC	SGK	0.647974	2.04317	2.69115	2.63078	0.734943	0.737427	0.0590032	16.2222
	Q16644	MAPKAPK3	CAMK	MAPKAPK	0.759497	1.79827	2.55777	2.58037	0.662117	0.713409	0.0976078	36.2222
	Q16566	CaMK4	CAMK	CAMK1	0.967168	1.58786	2.55503	2.54061	0.889471	0.91661	0.0670417	9.88889
	Q96GD4	AurB/Aur1	Other	AUR	0.732055	1.88649	2.61854	2.5092	0.948215	0.951186	0.00589421	3.77778
	P48729	CK1[alpha]	CK1	CK1	0.38448	1.93863	2.32311	2.50141	0.622608	0.672098	0.134844	9.77778
	O14920	IKK[beta]	Other	IKK	0.585273	1.7092	2.29447	2.42205	0.816081	0.939719	0.177396	3.66667
	Q15131	CDK10	CMGC	CDK	0.522726	1.86193	2.38465	2.40362	0.755244	0.771163	0.0582619	6.33333
	Q13131	AMPK[alpha]1	CAMK	CAMKL	0.7658	1.66982	2.43562	2.4023	0.801333	0.796444	0.0149726	11.4444
	P42345	mTOR/FRAP	Atypical	PIKK	0.444809	1.9934	2.43821	2.39448	0.715065	0.710196	0.0347722	5.88889
	Q13153	PAK1	STE	STE20	0.481947	1.85304	2.33498	2.28836	0.732702	0.732702	0	6
	P23443	p70S6K	AGC	RSK	0.291064	1.98791	2.27898	2.28534	0.605089	0.58906	0.0690998	19.4444
	P48730	CK1[delta]	CK1	CK1	0.467786	1.73683	2.20462	2.20462	0.779624	0.779624	0	3
	O43930	PRKY	AGC	PKA	0.322841	1.68879	2.01164	2.18923	0.594221	0.634288	0.0983947	9.66667
	O14965	AurA/Aur2	Other	AUR	0.401558	1.85304	2.2546	2.14267	0.687199	0.687199	0	5
	P05771	PKC[beta]	AGC	PKC	0.384898	1.85304	2.23794	2.14267	0.660167	0.660167	0	10
	Q00532	CDKL1	CMGC	CDKL	0.419454	1.72668	2.14613	2.11103	0.701562	0.633216	0.183052	4.8
	P49674	CK1[epsilon]	CK1	CK1	0.446117	1.61979	2.06591	2.06591	0.779624	0.779624	NA	3
	Q00537	PCTAIRE2	CMGC	CDK	0.399668	1.58895	1.98862	2.04847	0.68933	0.706135	0.0375768	3.2
	Q96S38	RSKL1	AGC	RSKL	0.371929	1.68623	2.05816	2.04041	0.686625	0.686625	0	3
	P49137	MAPKAPK2	CAMK	MAPKAPK	0.26171	1.66982	1.93153	1.95703	0.583732	0.581365	0.0377182	30.5556
	P41743	PKC[iota]	AGC	PKC	0.224236	1.82143	2.04567	1.95094	0.566247	0.566136	0.0214132	15.3333
	O94921	PFTAIRE1	CMGC	CDK	0.305219	1.69149	1.99671	1.94678	0.612498	0.612498	0	3
	O96017	CHK2	CAMK	RAD53	0.310116	1.56252	1.87263	1.89008	0.585351	0.571342	0.0859194	18.7778
	P16066	ANP[alpha]	RGC	RGC	0.125481	1.52617	1.65165	1.72052	0.510317	0.51354	0.0309959	21
	Q05513	PKC[zeta]	AGC	PKC	0.202886	1.48448	1.68736	1.64497	0.531863	0.540772	0.0176773	9.22222
	Q15349	RSK1/p90RSK	AGC	RSK	0.275138	1.34762	1.62276	1.64222	0.584695	0.584695	0	5
	Q15418	RSK3	AGC	RSK	0.227251	1.38736	1.61461	1.61332	0.552525	0.552525	0	9
	Q14164	IKK[epsilon]	Other	IKK	0.26798	1.33032	1.5983	1.58899	0.581955	0.580284	0.0557107	7
	Q96Q40	PFTAIRE2	CMGC	CDK	0.169664	1.33593	1.50559	1.53569	0.463588	0.48127	0.0279251	6.11111
	P51812	RSK2	AGC	RSK	0.27255	1.243	1.51555	1.53018	0.580694	0.580694	0	9
	O75582	MSK1	AGC	RSK	0.213431	1.22564	1.43907	1.42764	0.524813	0.524813	0	7
	Q9UIK4	DAPK2	CAMK	DAPK	0.386027	1.26234	1.64837	1.42722	0.69371	0.586221	0.161234	4.33333
	P68400	CK2[alpha]1	Other	CK2	0.139732	1.14572	1.28545	1.281	0.415854	0.407338	0.025548	4.88889
	P49841	GSK3[beta]	CMGC	GSK	0.251246	0.999823	1.25107	1.27158	0.556461	0.555228	0.00369814	6.88889
	P53355	DAPK1	CAMK	DAPK	0.12473	1.10662	1.23135	1.23135	0.348058	0.348058	0	3
	P04049	RAF1	TKL	RAF	0.201985	0.978187	1.18017	1.17951	0.510099	0.507526	0.00771937	6.88889
	Q9HBH9	MNK2	CAMK	MAPKAPK	0.159711	0.937153	1.09686	1.08605	0.392519	0.392519	0	3
	O15075	DCAMKL1	CAMK	DCAMKL	0.23073	0.852031	1.08276	1.06325	0.499143	0.499143	0.147696	3.5
	O95819	HGK/ZC1	STE	STE20	0.222415	1.14174	1.36415	1.04893	0.535885	0.452455	0.124147	5.42857
	Q13535	ATR	Atypical	PIKK	0.0401427	0.922926	0.963069	0.990787	0.267622	0.274439	0.0204509	7.88889
	P10398	ARAF	TKL	RAF	0.128885	0.560232	0.689117	0.689077	0.328247	0.328247	0	3
	P15056	BRAF	TKL	RAF	0.110198	0.483809	0.594007	0.660231	0.294325	0.328247	0.0673115	3.22222
	Q00534	CDK6	CMGC	CDK	0.0883229	0.541439	0.629762	0.657088	0.352256	0.368255	0.0479988	6.88889
	P51955	Nek2	Other	NEK	0.187356	0.4347	0.622056	0.625472	0.429058	0.429058	0	3
	O76039	CDKL5	CMGC	CDKL	0.0729715	0.40474	0.477711	0.538348	0.296739	0.317288	0.04754	6.125
	O60285	NuaK1	CAMK	CAMKL	0.0610988	0.450606	0.511705	0.532564	0.214793	0.224113	0.0208401	4.6
	O43293	DAPK3	CAMK	DAPK	0.0938811	0.401948	0.495829	0.455803	0.259534	0.245866	0.0410014	3.11111
	O15264	p38[delta]	CMGC	MAPK	0.00547755	0.369712	0.37519	0.390704	0.227968	0.245199	0.0467975	16.8889
	Q15759	p38[beta]	CMGC	MAPK	0.0852039	0.42107	0.506274	0.382278	0.28558	0.235473	0.120878	5.5
	Q9Y6S9	RSKL2	AGC	RSKL	0.112587	0.247554	0.360141	0.358207	0.29723	0.29723	0	3
	Q00526	CDK3	CMGC	CDK	0.0174219	0.267495	0.284917	0.348369	0.199309	0.233519	0.0612036	11.7778
	Q9UPZ9	ICK	CMGC	RCK	0.0863885	0.20686	0.293249	0.340849	0.225619	0.266159	0.0702179	3.33333
	P53778	p38[gamma]	CMGC	MAPK	0.0347504	0.287497	0.322247	0.33605	0.251203	0.262706	0.0611473	10.1111
	Q13164	ERK5	CMGC	MAPK	0.0205979	0.312463	0.33306	0.308883	0.239966	0.24334	0.0434599	12.1111
	O14757	CHK1	CAMK	CAMKL	0.0143179	0.315037	0.329355	0.302265	0.183033	0.181028	0.0722575	10
	P49840	GSK3[alpha]	CMGC	GSK	0.0666003	0.241537	0.308137	0.289304	0.254223	0.244988	0.0261204	4.75
	P45984	JNK2	CMGC	MAPK	0.00330616	0.284814	0.28812	0.275947	0.227449	0.228172	0.0147225	18.8889
	P50613	CDK7	CMGC	CDK	0.00398158	0.238763	0.242745	0.251548	0.179556	0.196443	0.0542797	13.7778
	P27361	ERK1	CMGC	MAPK	0.00292989	0.267974	0.270904	0.234457	0.214334	0.201854	0.0447023	20.4444
	P45983	JNK1	CMGC	MAPK	0.00038662	0.227405	0.227792	0.223299	0.193113	0.191137	0.00665182	25.5556
	P53779	JNK3	CMGC	MAPK	0.00038662	0.23454	0.234927	0.223299	0.195446	0.191137	0.00910343	25.1111
	Q96L96	AlphaK1	Atypical	Alpha	0.0448319	0.1589	0.203732	0.203732	0.166599	0.166599	0	4
	Q92772	CDKL2	CMGC	CDKL	0.0493424	0.146213	0.195555	0.203317	0.148227	0.153702	0.0134117	3.16667
	Q8NI60	ADCK3	Atypical	ABC1	0.0288224	0.199061	0.227884	0.201211	0.213085	0.193668	0.0470099	7.77778
	P24941	CDK2	CMGC	CDK	0.00106461	0.162587	0.163652	0.193334	0.137558	0.161141	0.058141	16.4444
	P28482	ERK2	CMGC	MAPK	0.00116396	0.171747	0.172911	0.162412	0.152535	0.162578	0.0593718	18.1111
	Q13627	DYRK1A	CMGC	DYRK	0.0303514	0.0893914	0.119743	0.159705	-0.0712558	-0.116307	0.0697927	3.33333
	Q16539	MAPK14	CMGC	MAPK	0.001065	0.11878	0.119845	0.134304	0.0794652	0.0939079	0.070476	13.7778
	P06493	CDC2/CDK1	CMGC	CDK	0.00028982	0.135125	0.135415	0.122348	0.123181	0.130731	0.0248418	18.5556
	Q9BWU1	CDK11	CMGC	CDK	0.0224941	0.0865829	0.109077	0.111569	-0.117424	-0.117424	0	5
	Q13464	ROCK1	AGC	DMPK	0.0853353	0.314392	0.399727	0.107674	0.208345	0.0667347	0.193908	3.4
	P11802	CDK4	CMGC	CDK	0.0108522	0.118024	0.128876	0.10067	0.107252	0.0936012	0.0409512	7.22222
	Q8TD08	ERK7	CMGC	MAPK	0.034328	0.0614803	0.0958083	0.0958083	-0.0899914	-0.0899914	NA	3
	Q00535	CDK5	CMGC	CDK	0.00038662	0.0775289	0.0779155	0.0788339	0.0811378	0.0811378	0	13
	P50750	CDK9	CMGC	CDK	0.003593	0.0601342	0.0637272	0.0540983	-0.0542129	-0.0373013	0.0253674	8.66667
	Q16512	PKN1/PRK1	AGC	PKN	0.0118419	0.128715	0.140557	0.0378827	0.0830484	0.023778	0.117629	6.55556
	Q9UHD2	TBK1	Other	IKK	0.011059	0.0496451	0.0607041	0.0310242	0.0444704	0.0287454	0.058612	3.88889
	Q8IWB6	SgK307	Other	NKF5	0.0105137	0.0401593	0.050673	0.0167635	-0.0178851	0.0139919	0.0436494	4.2

## Sheet: Suppl. Data Table 3
	Suppl. Table 3: MTvC_STK_01_S3A vs control_LogFC
	BioNavigator Version	6.3.67.0	PamGrid Version	QuantitationType	MTvC::__LogFC	Protocol file name	180281_231010MMo_STKDate
	MTvC::c_cluster	ID	UniprotAccession			MTvC::__LogFC
	1	ACM1_421_433	P11229		NA	0.0241198
	1	ACM1_444_456	P11229		NA	0.0150336
	1	ACM4_456_468	P08173		NA	-0.035189
	1	ACM5_494_506	P08912		NA	-0.0390682
	1	ACM5_498_510	P08912		NA	0.00888748
	1	ADDB_696_708	P35612		NA	0.100581
	1	ADDB_706_718	P35612		NA	0.0377892
	1	ADRB2_338_350	P07550		NA	0.147653
	1	ANDR_785_797	P10275		NA	0.0197631
	1	ANXA1_209_221	P04083		NA	0.0741803
	1	ART_025_CXGLRRWSLGGLRRWSL	NA		NA	0.191062
	1	BAD_112_124	Q92934		NA	0.0723982
	1	BAD_69_81	Q92934		NA	0.020581
	1	BAD_93_105	Q92934		NA	-0.0011179
	1	BCKD_45_57	O14874		NA	-0.0199838
	1	C1R_201_213	P00736		NA	-0.0738019
	1	CA2D1_494_506	P54289		NA	0.0106275
	1	CAC1C_1974_1986	Q13936		NA	0.17555
	1	CD27_212_224	P26842		NA	0.00790186
	1	CDC2_154_169	P06493		NA	-0.0717926
	1	CDK7_163_175	P50613		NA	0.0343512
	1	CDN1A_139_151	P38936		NA	0.073209
	1	CENPA_1_14	P49450		NA	0.0709066		Figure 8: MTvC Significant Peptide Heatmap STK Sema3A vs control.
	1	CFTR_730_742	P13569		NA	0.226199
	1	CFTR_761_773	P13569		NA	0.160702
	1	CGHB_109_121	P01233		NA	0.0590775
	1	CREB1_126_138	P16220		NA	0.201731
	1	CSF1R_701_713	P07333		NA	0.12633
	1	DCX_49_61	O43602		NA	-0.00702715
	1	DESP_2842_2854	P15924		NA	0.230427
	1	E1A_ADE05_212_224	P03255		NA	0.141681
	1	EPB42_241_253	P16452		NA	0.261625
	1	ERBB2_679_691	P04626		NA	0.0100851
	1	ERF_519_531	P50548		NA	0.148584
	1	ESR1_160_172	P03372		NA	0.146336
	1	F263_454_466	Q16875		NA	0.216397
	1	FIBA_569_581	P02671		NA	0.0944535
	1	FOXO3_25_37	O43524		NA	0.0404585
	1	FRAP_2443_2455	P42345		NA	0.0904504
	1	GBRB2_427_439	P47870		NA	0.203547
	1	GPR6_349_361	P46095		NA	0.0152755
	1	GPSM2_394_406	P81274		NA	0.251258
	1	GRIK2_708_720	Q13002		NA	0.180869
	1	GSUB_61_73	O96001		NA	-0.00905314
	1	GYS2_1_13	P54840		NA	-0.00550919
	1	H2B1B_ 27_40	P33778		NA	0.0375888
	1	H32_3_18	Q71DI3		NA	0.0425282
	1	IF4E_203_215	P06730		NA	0.0178573
	1	KAP2_92_104	P13861		NA	0.139131
	1	KAP3_107_119	P31323		NA	0.214808
	1	KAPCG_192_206	P22612		NA	-0.0628103
	1	KCC2G_278_289	Q13555		NA	0.0366205
	1	KCNA1_438_450	Q09470		NA	0.107098
	1	KCNA2_442_454	P16389		NA	0.0907467
	1	KCNA3_461_473	P22001		NA	0.0474098
	1	KCNA6_504_516	P17658		NA	0.223352
	1	KCNB1_489_501	Q14721		NA	0.0351476
	1	KIF2C_105_118_S106G	Q99661		NA	0.221979
	1	KPB1_1011_1023	P46020		NA	0.24511
	1	KPCB_19_31_A25S	P05771		NA	0.125619
	1	KPCB_626_639	P05771-2		NA	0.295581
	1	KS6A1_374_386	Q15418		NA	0.110962
	1	LIPS_944_956	Q05469		NA	0.149045
	1	LMNB1_16_28	P20700		NA	-0.0757563
	1	MARCS_152_164	P29966		NA	-0.0429691
	1	MARCS_160_172	P29966		NA	-0.0553433
	1	MBP_222_234	P02686		NA	0.0624664
	1	MP2K1_287_299	Q02750		NA	0.0998298
	1	MPIP1_172_184	P30304		NA	0.0295183
	1	MPIP3_208_220	P30307		NA	-0.082634
	1	MYPC3_268_280	Q14896		NA	0.174094
	1	NCF1_296_308	P14598		NA	0.18791
	1	NCF1_321_333	P14598		NA	0.300801
	1	NEK2_172_184	P51955		NA	-0.0243567
	1	NEK3_158_170	P51956		NA	0.00453796
	1	NFKB1_330_342	P19838		NA	0.194599
	1	NMDZ1_890_902	Q05586		NA	0.142136
	1	NOS3_1171_1183	P29474		NA	-0.025206
	1	NR4A1_344_356	P22736		NA	0.022813
	1	P53_12_24	P04637		NA	-0.138837
	1	P53_308_323	P04637		NA	0.0550555
	1	PLEK_106_118	P08567		NA	0.0376381
	1	PLM_76_88	O00168		NA	0.0589041
	1	PP2AB_297_309	P62714		NA	-0.227776
	1	PPR1A_28_40	Q13522		NA	-0.00614204
	1	PRKDC_2618_2630	P78527		NA	0.0182141
	1	PTK6_436_448	Q13882		NA	0.185809
	1	PTN12_32_44	Q05209		NA	0.275446
	1	PYGL_8_20	P06737		NA	0.181283
	1	RAF1_253_265	P04049		NA	0.0430997
	1	RAP1B_172_184	P61224		NA	0.0854677
	1	RBL2_655_667	Q08999		NA	-0.017945
	1	RB_242_254	P06400		NA	0.0452424
	1	RB_350_362	P06400		NA	0.00355015
	1	RB_803_815	P06400		NA	0.00489359
	1	REL_260_272	Q04864		NA	0.084489
	1	RS6_228_240	P62753		NA	0.154441
	1	RYR1_4317_4329	P21817		NA	0.0907145
	1	SCN7A_898_910	Q01118		NA	0.133613
	1	STK6_283_295	O14965		NA	0.05926
	1	STMN2_90_102	Q93045		NA	0.169756
	1	TAU_524_536	P10636		NA	-0.0940681
	1	TOP2A_1463_1475	P11388		NA	0.215184
	1	TY3H_65_77	P07101		NA	0.337295
	1	VASP_150_162	P50552		NA	0.300337
	1	VASP_232_244	P50552		NA	0.110239
	1	VASP_271_283	P50552		NA	0.0645311
	1	VTNC_390_402	P04004		NA	0.168493

## Sheet: Suppl. Data Table 4
	Statistical Source Data for Supplemental Figures
	Supplementary Data Figure 1
	Sample #	Sample	Living Cells (%)	Dead Cells (%)
	1	BSA 1	98.3918	1.60825
	2	BSA 2	98.0025	1.99745
	3	BSA3	98.3818	1.61825
	4	Oleic	93.9317	6.06833
	5	Oleic	91.7734	8.22657
	6	Oleic	97.7668	2.23319
	7	Pal	94.3654	5.63464
	8	Pal	97.4478	2.55216
	9	Pal	96.612	3.38802
	Supplementary Data Figure 3
	Sample #	BSA control	0.75 mM palmitic acid
	1	2.33136e+06	3.07644e+06
	2	1.07663e+06	3.08477e+06
	3	1.30359e+06	1.79192e+06
	4	907947	3.85869e+06
	5	1.17139e+06	2.2917e+06
	6	2.50421e+06	2.87529e+06
