# Supplementary material for: Semaphorin-3A regulates liver sinusoidal endothelial cell porosity and promotes hepatic steatosis
Source: Nat Cardiovasc Res. 2024 Jun 14;3(6):734–53. doi: 10.1038/s44161-024-00487-z (PMC11358038; doi:10.1038/s44161-024-00487-z)
Supplement: Supplementary file 9 — Statistical source data of main and extended data figures. [file 44161_2024_487_MOESM9_ESM.xlsx]

## Sheet: Fig. 1a
	Sema3a		Sema3b		Sema3c		Sema3d		Sema3e		Sema3f		Sema3g
Sample #	Liver tissue	LSEC	Liver tissue	LSEC	Liver tissue	LSEC	Liver tissue	LSEC	Liver tissue	LSEC	Liver tissue	LSEC	Liver tissue	LSEC
1	1.02909	3.68852	0.510717	0.129163	0.56528	0.144623	1.10442	16.9118	0.830161	0.167024	0.623474	1.49665	1.15007	1.13162
2	0.761214	3.2634	1.48857	0.125921	0.837235	0.280688	1.10187	12.6695	0.493047	0.293506	1.25272	1.97941	1.07058	1.06564
3	2.0749	3.48955	1.32617	0.156106	1.62868	0.302227	0.868517	8.4559	2.10642	0.458437	1.05585	1.38358	1.96118	3.67664
4	1.35947	1.99498	1.67473	0.0692167	2.12929	0.0585997	1.20856	9.71328	1.1223	0.186614	1.24695	1.02461	0.713698	1.15807
5	0.606274	2.8344	1.42135	0.191745	0.884972	0.305033	1.34409	14.0253	0.859436	0.32983	1.31197	1.49665	0.698204	1.04371
6	0.430189	1.40416	0.460284	0.0281757	0.414766	0.0360724	0.339926	5.76222	0.554706	0.349443	0.881726	0.94501	0.769354	1.4159
7	0.467501	2.86071	0.644952	0.105887	0.931119	0.143293	0.862517	16.3357	1.03392	0.254334	0.839965	1.95216	0.63804	1.35509
8	1.27136	3.25587	0.473224	0.0841397	0.608658	0.0953056	1.17009	13.7684			0.787345	1.19064	0.998882	1.4159

## Sheet: Fig. 1b
	Sema3a		Sema3b		Sema3c		Sema3d		Sema3e		Sema3f		Sema3g
Sample #	db/+	db/db	db/+	db/db	db/+	db/db	db/+	db/db	db/+	db/db	db/+	db/db	db/+	db/db
1	0.834076	2.27876	0.640027	6.63243	0.536116	0.993518	0.579131	2.39821	0.126343	0.0417739	0.113779	3.46448	0.20181	5.88103
2	0.607063	2.14095	0.416447	22.7249	0.281385	2.06664	0.448121	1.37423	0.202418	0.0248389	0.858153	7.68817	0	4.41599
3	0.767507	4.0044	0.459946	13.2343	0.854973	2.97719	0.448121	1.72743	0.0179328	0.0210809	0	2.92677	0.0253138	3.21779
4	1.84666	2.26826	1.18608	1.73252	0.646453	0	1.12399	1.34907	0.128997	0.00059372	0.919746	2.6561	1.97621	0
5	0.996484	1.59651	1.70472	9.46676	1.84116	2.60982	1.73143	1.21585	2.21209	0.017123	0.90499	6.43515	0.915566	1.68888
6	1.71505	1.41577	0.976847	4.40112	1.00506	3.39627	1.35531	1.35845	1.4261	0.121757	2.61953	3.86189	1.75249	2.23365
7	0.679048	1.8424	1.44347	4.96871	2.15938	2.87578	1.53187	1.17172	2.20189	0	1.31279	8.5899	2.01308	1.04686
8	0.554113	1.77553	1.17246	8.09036	0.675464	4.89266	0.782029	2.23245	1.68422	0.0578614	1.27101	9.18518	1.11554	5.77333

## Sheet: Fig. 1c
Sema3a
Sample #	chow	HFD
1	0.85539	1.27868
2	0.950761	1.28981
3	0.823394	1.80311
4	1.37045	5.47233
5		3.33955
6		1.93141
7		1.58519
8		1.98915
9		1.42618
10		1.87534

## Sheet: Fig. 1d
Sema3a
Sample #	db/+	db/db
1	0.9883	4.892
2	0.8525	4.0694
3	2.5363	3.1865
4	0.8756	1.3955
5	0.706	4.5426
6	0.5759	3.3261
7	0.4653	1.1918

## Sheet: Fig. 1e
Sema3a
Sample #	wt	ob/ob
1	0.7171	2.217
2	0.7637	1.989
3	0.7625	4.158
4	1.1625	3.219
5	1.4131	3.748
6	0.7416	2.626
7	1.323	2.806
8	1.1165	5.265

## Sheet: Fig. 1f
Sema3a
Sample #	hepatocytes	LSEC
1	0.0003	0.0078
2	0.0004	0.0231
3	0.001

## Sheet: Fig.1 j
Nrp1
Sample #	Liver	LSEC
1	0.734739	14.5738
2	0.739849	19.3193
3	1.62672	13.7876
4	1.04389	12.9838
5	0.843993	21.288
6	0.596793	10.8677
7	0.794785	25.7882
8	1.61922	25.4331

## Sheet: Fig. 1k
Nrp2
Sample #	Liver	LSEC
1	0.724903	26.4011
2	0.928212	28.7574
3	0.941169	19.8242
4	1.16947	17.7432
5	0.854129	32.2046
6	0.813676	13.1701
7	1.22196	34.7561
8	1.34648	31.9821

## Sheet: Fig. 1l
Nrp1				Nrp2
Sample #	db/+	db/db		Sample #	db/+	db/db
1	0.9602	0.7682		1	1.0849	0.9067
2	0.8917	0.2606		2	1.2225	0.3814
3	1.0837	0.2173		3	1.4599	0.3286
4	1.3163	0.6626		4	0.9132	0.5885
5	1.1107	0.7281		5	0.9715	0.7126
6	0.9301	0.6817		6	0.708	0.5666
7	0.7072	0.3176		7	0.64	0.535

## Sheet: Fig. 1m
Nrp1				Nrp2
Sample #	wt	ob/ob		Sample #	wt	ob/ob
1	1.1145	0.4693		1	0.9254	0.6859
2	0.9033	0.5498		2	1.0144	0.6543
3	1.217	0.8533		3	1.1398	1.2247
4	0.9434	0.4498		4	0.9706	0.7467
5	1.0969	0.5127		5	1.3192	0.777
6	1.1268	0.3364		6	0.8576	0.5925
7	0.8171	0.4205		7	0.9721	0.6724
8	0.7811	0.291		8	0.8009	0.6657

[truncated: 65 more sheets: Fig. 2a, Fig. 2b, Fig. 2c, Fig. 2d, Fig. 2e, Fig. 2f, Fig. 3b, Fig. 3 d-f, Fig. 3g-i, Fig. 4c-e, Fig. 4f, Fig. 5b, Fig. 5d-f, Fig. 6b-d, Fig. 6 f-h, Fig. 6 i-k, Fig. 7b, Fig. 7c, Fig. 7d, Fig. 7f …]
